# Supplementary material for: A New Species of Nyanzachoerus (Cetartiodactyla: Suidae) from the Late Miocene Toros-Ménalla, Chad, Central Africa
Source: PLoS One. 2014 Aug 27;9(8):e103221. doi: 10.1371/journal.pone.0103221 (PMC4146473; doi:10.1371/journal.pone.0103221)
Supplement: Table S7 — Craniodental measurements (in mm) and complexity scores of TM Nyanzachoerus. Note: measurements obtained with a digital caliper with a maximum deviation of 0.02 mm, rounded to nearest 0.1 mm. (XLS) [file pone.0103221.s009.xls]

## Sheet: Feuil1
Inventory numbers	Identification	sex	Cr1	Cr2	Cr3	Cr4	Cr5	Cr6	Cr7	Cr8	Cr9	Cr10	Cr11	Cr12	Cr13	Cr14	Md1	Md2	Md3	Md4	Md5	Md6	Md7	Md8	Md9	Md10	Md11	Md12	L P1	w P1	L P2	w P2	L P3	w P3	L P4	w P4	L M1	w M1	L M2	w M2	L M3	w M3	h1 M3	h2 M3	h-tal M3	CS M3	L p1	w p1	L p2
TM 005-01-001	Ny. khinzir					90														90
TM 009-01-005	Ny. khinzir			38	50.7	88.3	130						54	54
TM 009-01-011	Ny. khinzir																		48.8				94	52	46	38	34.8	48.1
TM 009-01-013	Ny. khinzir													47
TM 009-01-017	Ny. khinzir					91	131.4																										23.6	19.1	18	21	17.7		25.6	25.5	43	28.5				1.8
TM 009-01-018	Ny. khinzir																		48.4
TM 009-01-019	Ny. cf. khinzir				60.3	111.1	155.5																								12.5	8.1			20	25.5	19.3	21.8	30.1	28.2	55.6	31.5	21.9	21.4	20.3	2
TM 009-01-020	Ny. khinzir																			84.3
TM 009-01-021	Ny. khinzir
TM 009-01-024	Ny. khinzir
TM 009-01-037	Ny. khinzir																		44.2
TM 009-01-038	Ny. khinzir	female																56	46.4	96.9	144						48	59.4
TM 009-01-039	Ny. khinzir					92	132																												17.8	21.9	17.5	18.4	26	25.3	44.6	29.1				1.6
TM 009-01-040	Ny. khinzir
TM 009-01-042	Ny. khinzir
TM 009-01-043	Ny. khinzir													55																																1.8
TM 009-01-046	Ny. khinzir																																									29.6
TM 009-01-047	Ny. khinzir
TM 009-01-048	Ny. khinzir																																		19.5	23.5	18.2	18.9			47.6	29.5				1.6
TM 009-01-347	Ny. khinzir
TM 009-01-348	Ny. khinzir																																								45.9					1.4
TM 009-01-411	Ny. khinzir
TM 009-01-420	Ny. khinzir
TM 009-01-421	Ny. khinzir																																						26.4	25.4
TM 009-01-527	Ny. khinzir																																21.2	17.2	16.9	19.6			25.6	24.2	40.9	25.7				1.2
TM 009-01-528	Ny. khinzir													50																			24		18.2	21.3	20.8		26.6	25.8	46	27.1			18.4	1.4
TM 009-01-041	Ny. khinzir
TM 009-02-006	Ny. khinzir																						127				52.5	69.5
TM 009-02-008	Ny. khinzir
TM 009-05-001	Ny. khinzir	female																53	46.7	95.8	143.8
TM 009-05-002	Ny. khinzir																																							23
TM 014-98-001	Ny. khinzir	male		45	60						72	67	58		73	155																	24.1	21.4
TM 017-97-001	Ny. khinzir		45	46		92.2	131		107					62		157																	22.8	18.5	16.4	22.1	17.3	19.3	27.1	25.6	42.2	27.6				1.2
TM 023-97-001	Ny. khinzir
TM 029-97-002	Ny. cf. australis																		54	97	149
TM 038-97-001	Ny. khinzir																																													1.8
TM 039-97-002	Ny. khinzir										64	56	51																9.9	5.7	13.8	7.5
TM 039-97-003	Ny. khinzir
TM 039-99-004	Ny. khinzir																	59	51.2	98.2	151.6
TM 043-00-002	Ny. khinzir			35	51.7	95.6	133.9						52	52																			22	20.2	17	23.5	19.2	19.1	28	25.6	45.4	28.2				1.8
TM 043-01-010	Ny. khinzir
TM 045-99-012	Ny. khinzir	male																					127	68			62.4	75.2
TM 053-98-002	Ny. khinzir			34		103.1	144.5							57																			23.4	18.2	17.2	23	21	19.4	25.5	25.5	48	28.7		18	16.7	1.8
TM 053-98-013	Ny. khinzir	male		43	48.6								58																		12.4	7.2	20.9	17.3	18	21.1
TM 054-00-003	Ny. khinzir																	66
TM 055-98-012	Ny. khinzir																	67
TM 060-99-009	Ny. khinzir
TM 060-99-015	Ny. khinzir				55	91.1	128.6																										23.4	19.5	18.6	23.4					42.9	27.4
TM 061-98-006	Ny. khinzir
TM 062-01-001	Ny. khinzir
TM 066-98-001	Ny. khinzir																		52.3
TM 066-98-002	Ny. khinzir
TM 070-99-001	Ny. cf. australis
TM 071-99-001	Ny. cf. australis																		50	103.4	152.8
TM 072-01-001	Ny. cf. australis																	62	52.3	114.4	164.8						47.9	62.7													51	35	28	26.3	24.5	1.6
TM 073-01-005	Ny. cf. australis																	70	53.4	105.2	159.5
TM 074-99-007	Ny. khinzir
TM 074-99-017	Ny. khinzir																		47.7
TM 075-99-001	Ny. khinzir																																22.8	17.4	16.4	21.4				22.6						1.8
TM 076-00-003	Ny. khinzir
TM 076-01-001	Ny. khinzir	female																	47					52	47		54.3	65.2
TM 076-06-032	Ny. khinzir																																								44.4	27.6				1.2
TM 076-06-033	Ny. khinzir																																						24.3	25	43.8	28.4				1.4
TM 078-99-002	Ny. khinzir	female															247	60	50.3	102.6	153.3		105			46	44	56.2																					12.4
TM 078-99-005	Ny. khinzir
TM 079-99-001	Ny. khinzir	female
TM 079-99-002	Ny. khinzir	male																					123	74
TM 079-99-003	Ny. khinzir																		46.9	92.8	145.4				48	45
TM 080-99-002	Ny. khinzir
TM 082-01-001	Ny. khinzir																																23.7		17.8	22.3	18.6	20.1	27.8
TM 082-01-002	Ny. khinzir																																24.3	20.2	17.6	21.6	18.6	19.7	25.2	24.8		28.9
TM 090-99-046	Ny. khinzir	male	51	41	54.9	96.5	134.6		97				51	60	73	154
TM 090-01-091	Ny. khinzir																	68		97.6
TM 090-03-031	Ny. khinzir																																													1.8
TM 090-03-031	Ny. khinzir																		49								37	51
TM 090-06-040	Ny. khinzir																																								43.2	27.5				1.4
TM 092-99-016	Ny. khinzir																																								39.3	25				1.2
TM 092-01-038	Ny. khinzir			37		92.4	132.6							53					45.3														23.4	20.1	19	23.3	19.7	20.4	26	26.3	45	28.1				1.2
TM 092-01-039	Ny. khinzir			38		91	133							65																					20	23.2	18.6	19.6	26.7	25.8	41.8	27.2				1.8
TM 092-06-011	Ny. khinzir
TM 094-99-002	Ny. khinzir																																				20.1		29	27.8
TM 098-01-003	Ny. khinzir
TM 100-00-002	Ny. khinzir																																								49.4	32.9				1.8
TM 100-00-011	Ny. khinzir																			87.1
TM 100-00-013	Ny. khinzir	male															304	74	52.3	100.5	145		154	67	47	38	59.4	71.7																					14.8
TM 101-00-001	Ny. khinzir																		52.8	102.5	157.4
TM 101-06-007	Ny. khinzir																		47	88
TM 101-06-008	Ny. khinzir																			93
TM 101-06-009	Ny. khinzir
TM 103-00-007	Ny. khinzir			40		102.7	147.9							63																			23.7	22.2	19.4	24.9	20.6	20.4	28.3	27.1	48.2	32.5				1.8
TM 112-00-057	Ny. khinzir																																									27.7
TM 112-00-059	Ny. khinzir																		48.9	97.4	147.1
TM 112-00-118	Ny. khinzir					98.4	143																											19.8	19.2	23.6	20.5	22.1	27.4	28	47	31.2				1.4
TM 112-00-126	Ny. khinzir																			96.8
TM 112-00-153	Ny. khinzir
TM 112-00-165	Ny. khinzir
TM 115-06-057	Ny. khinzir			39		105								61																					19.7	23.8	21.4	21.7	28.2	27.5	50.9	30.5	21.2		17.1	1.8
TM 115-10-005	Ny. khinzir
TM 116-00-003	Ny. khinzir																			91.2
TM 120-01-005	Ny. khinzir																																20.4	18.6	17.5	20.6	18	17.8	28.1	24.3
TM 124-01-003	Ny. khinzir
TM 130-01-001	Ny. khinzir	female																64	49	97.3	146.6						44.5	62.5																					16.1
TM 140-06-001	Ny. khinzir																	74	56	100	157
TM 146-01-001	Ny. khinzir
TM 146-01-020	Ny. khinzir					97								56																					20.3	23.5	20.2	20.7	27.5	27.6	49.4	32				1.2
TM 152-01-001	Ny. khinzir																																20.7								41.5	29.3				1.4
TM 153-01-011	Ny. khinzir
TM 154-01-001	Ny. khinzir																																								43.1	28.8			18.6	1.8
TM 154-01-002	Ny. khinzir																																								46.6	28.2			18.4	1.8
TM 161-01-001	Ny. khinzir
TM 168-01-001	Ny. khinzir
TM 169-05-001	Ny. khinzir																		46	89	137
TM 170-01-013	Ny. khinzir																		45.5
TM 170-01-015	Ny. khinzir					96																																	26.1		46.5
TM 170-01-019	Ny. khinzir	female																	51.2				90	49		34		45.4
TM 170-01-020	Ny. khinzir																		49.8	102.4	153.4
TM 170-01-023	Ny. khinzir
TM 171-01-024	Ny. khinzir				58																												24	22.5
TM 171-01-025	Ny. khinzir
TM 171-01-031	Ny. khinzir	male																		95.5
TM 171-01-032	Ny. khinzir																																				17.4	18.4
TM 172-01-005	Ny. khinzir																		44.5	95.9	141.3
TM 172-01-009	Ny. khinzir	male																	46.7	88.3	134		138	70
TM 172-01-011	Ny. khinzir				55.7	88.6																											22.3	21		23.1			24.4	24.8	44.7	28.6				1.4
TM 172-01-066	Ny. khinzir				54.2																												22.8	18.1	17.8	20.4										1.2
TM 172-01-013	Ny. khinzir																																22.8		19.7	23.9
TM 172-01-014	Ny. khinzir																		48.2	95.1	144.2
TM 172-01-020	Ny. khinzir																																																14
TM 172-01-053	Ny. khinzir					94	136																										21.5	19.1	19	23.1	18.6	18.2	25.3	25.5	46.5	26.8			16.9	1.6
TM 172-01-064	Ny. khinzir
TM 175-09-036	Ny. khinzir																																26.7	22.9	19.2	23.9
TM 176-01-011	Ny. khinzir
TM 176-01-021	Ny. khinzir
TM 176-01-027	Ny. khinzir
TM 178-01-032	Ny. khinzir
TM 178-01-024	Ny. khinzir
TM 178-02-001	Ny. khinzir																		49.9
TM 180-01-071	Ny. khinzir																																												15.9	1.8
TM 183-01-002	Ny. khinzir			35	54.7	92.3	131.2							55																			22.6	20.7	17.8	21.5	18.6		26.7		43	26.9				1.4
TM 186-01-001	Ny. khinzir	male																79	51.1	94.8	144.5			55																									14
TM 187-01-001	Ny. khinzir																		47.5	90.4	136.2
TM 193-01-002	Ny. cf. australis
TM 195-01-021	Ny. khinzir	female																					117	52	50		49	60
TM 195-01-022	Ny. khinzir																			100
TM 199-01-003	Ny. khinzir																																									23.2
TM 202-01-001	Ny. khinzir																														12.9	9.2									42.5	24.7			16.4	1.6
TM 202-05-002	Ny. khinzir																			95
TM 204-01-007	Ny. khinzir
TM 205-01-010	Ny. khinzir
TM 205-09-001	Ny. khinzir					91.2	133.7																										24	19.1	18	23.4	16.8		26.7		44.6	30				1.4
TM 214-01-007	Ny. khinzir																		46.9	94.3	141		121				50.8	59
TM 215-01-053	Ny. khinzir																																						22.9	27.6	45.2	31.4				1.2
TM 215-01-055	Ny. khinzir
TM 215-01-058	Ny. khinzir																	50
TM 215-01-094	Ny. khinzir					96.9	137.6																										23.3	21.7	18.8	25.4	19.1	21.6	27.1	28.6	47.7	32			17.3	1.6
TM 215-01-095	Ny. khinzir																		44.5	100	143.5
TM 215-01-109	Ny. khinzir																																	19.4	21.3	22.7
TM 215-01-110	Ny. khinzir
TM 215-01-116	Ny. khinzir
TM 215-01-119	Ny. khinzir					91	134																										25.7		19.2						42.4
TM 215-10-001	Ny. khinzir																																								45.7	30.4	19.3	17.3		1.6
TM 222-01-003	Ny. khinzir	female																65	46.9	96.8	146.1
TM 225-01-001	Ny. khinzir															137			46				124	74			47.5	58.4													45					1.4
TM 226-01-037	Ny. khinzir																																						26		43.9					1.2
TM 230-01-001	Ny. cf. australis			40		106.4	154.2													99													27.2	22.2	20.8	26.9	20.7	20.7	30.2	29.4	55.8	36	25.2	23.9	23.2	1.6
TM 230-01-005	Ny. cf. australis	male
TM 230-01-006	Ny. cf. australis
TM 230-01-008	Ny. cf. australis
TM 230-01-009	Ny. cf. australis																																				18.6		26.4		49.5	32.7
TM 233-08-001	Ny. khinzir	female															263	63	50	92.8	144	394	118	60	46	42	53.7	70.3																					13.3
TM 242-01-024	Ny. khinzir
TM 242-02-005	Ny. khinzir																																								39.9	23.8				1.2
TM 242-02-030	Ny. khinzir
TM 242-06-007	Ny. khinzir
TM 242-06-008	Ny. khinzir																		46
TM 244-01-002	Ny. khinzir
TM 244-04-001	Ny. khinzir
TM 246-01-001	Ny. khinzir																	63	44.3				96				37.6	56.5																			8.4	4.9
TM 246-01-002	Ny. khinzir																	60
TM 246-01-003	Ny. khinzir	male																													12.8
TM 246-01-004	Ny. khinzir									82																			8.8	5.6	13.6	8.1
TM 254-01-001	Ny. khinzir																	68		103
TM 254-01-002	Ny. khinzir
TM 254-01-003	Ny. khinzir
TM 254-04-003	Ny. khinzir
TM 255-01-004	Ny. khinzir																																								43.9	27.8
TM 256-06-005	Ny. khinzir																						120	58			47	59
TM 258-01-001	Ny. khinzir			31																															19.2	26.6	21.5	23.3	28.3	28.5
TM 258-10-008	Ny. khinzir																																													1.6
TM 259-01-036	Ny. khinzir																																													1.4
TM 259-02-017	Ny. khinzir																																								46	28.4		17.2	15.6	1.6
TM 263-01-018	Ny. khinzir
TM 265-01-008	Ny. khinzir																																								45.9	32.1
TM 266-01-020	Ny. khinzir	male		38	58.2	94	137.3					77	61		80																										45.2					1.6
TM 266-01-172	Ny. khinzir																																						25.6	27.4
TM 266-01-173	Ny. khinzir
TM 266-01-223	Ny. khinzir
TM 266-01-280	Ny. khinzir
TM 266-01-289	Ny. khinzir
TM 266-01-386	Ny. khinzir
TM 266-01-420	Ny. khinzir																																21.7
TM 266-01-438	Ny. khinzir																																23.4	19.5
TM 266-02-184	Ny. khinzir																		48
TM 266-02-198	Ny. khinzir
TM 266-03-091	Ny. khinzir																																						26.5	25.1
TM 266-03-293	Ny. khinzir				55	94.5	137.3																								12.6	7.3	22.8	23.3	19.7	24.2	19.4		24	25.8	45.4	29.7				1.4
TM 266-03-308	Ny. khinzir
TM 266-05-067	Ny. khinzir																																								48.4					1.4
TM 266-09-009	Ny. khinzir																																													1.6
TM 266-11-028	Ny. khinzir	male															267	76	49.3	100.6	149.4				60	43	51.7	68.5				7.5	25.5	23.1	20.3	24.8					45	33				1.6			13.2
TM 266-11-033	Ny. khinzir	male																78	47.2						39		46.8	67																					11.4
TM 267-01-002	Ny. khinzir																		52
TM 267-01-008	Ny. khinzir																																								42	25.8			15.3	1.4
TM 267-01-014	Ny. khinzir
TM 267-01-015	Ny. khinzir
TM 267-01-097	Ny. khinzir																																22.6	21.6
TM 267-02-049	Ny. khinzir
TM 271-06-024	Ny. khinzir																																				18.5	19.7
TM 271-06-025	Ny. khinzir																						120	58			47	59
TM 271-06-026	Ny. khinzir																		46	88	134
TM 274-02-011	Ny. khinzir
TM 274-10-001	Ny. khinzir
TM 275-06-003	Ny. khinzir
TM 275-06-062	Ny. khinzir																																								43.6	27.1				1.6
TM 275-06-063	Ny. khinzir																																													1.2
TM 276-01-003	Ny. khinzir																		49	105	157																												16.2
TM 276-02-010	Ny. khinzir																																				20.1	20.2
TM 276-03-006	Ny. khinzir																																				19.8	20.6
TM 276-03-031	Ny. khinzir
TM 276-08-005	Ny. khinzir
TM 278-09-017	Ny. khinzir																		46.3
TM 278-09-018	Ny. khinzir
TM 279-02-009	Ny. khinzir																																						27	25.9
TM 279-06-030	Ny. khinzir																																				20.8	19.5
TM 279-06-037	Ny. khinzir																						112	56	54		53	64
TM 282-03-010	Ny. khinzir
TM 282-02-011	Ny. khinzir
TM 283-01-010	Ny. khinzir																																23.7	19.3	18.8	23	18.6	20.5	26.4	26.4
TM 284-01-001	Ny. khinzir																																						25.1	26.1
TM 289-01-005	Ny. khinzir
TM 289-01-007	Ny. khinzir																																													1.4
TM 289-02-041	Ny. khinzir																																						28.4
TM 291-101-001	Ny. khinzir																	57		91.2
TM 292-02-018	Ny. khinzir																		43.8
TM 292-09-002	Ny. khinzir
TM 297-01-019	Ny. khinzir
TM 298-01-001	Ny. khinzir																																24	19	17.3	22.4	19	19	25.8	24.9
TM 299-02-004	Ny. khinzir																																									28.5				1.6
TM 301-02-002	Ny. khinzir																		50
TM 301-02-022	Ny. khinzir
TM 305-02-008	Ny. khinzir
TM 305-02-011	Ny. khinzir					86	127																										22.8	20.4	18.8	22.8				24.9	44	27.6				1.4
TM 308-01-001	Ny. khinzir	female		35	59.5	100.5	142.3	305	102	88	72	53	56	59		140																	24.2	20.6	18.8	24.9	19.2	22.2	26.7	28.4	48.4	30.9		18.6	17.9	1.4
TM 309-01-010	Ny. khinzir
TM 309-01-013	Ny. khinzir
TM 317-03-001	Ny. khinzir									79	65																						23.2	19.7	17.7	23.9	19.4	19.4								1.2
TM 321-01-002	Ny. khinzir
TM 327-04-009	Ny. khinzir
TM 328-01-001	Ny. khinzir																		44	90	133																												12.6
TM 328-01-001	Ny. khinzir
TM 331-05-001	Ny. khinzir	female																55		94						36
TM 335-05-007	Ny. khinzir
TM 337-02-002	Ny. khinzir																		49	97	145																				42.5	26.9			14	1.6			9.2
TM 339-02-003	Ny. khinzir																	58		96.9
TM 339-02-004	Ny. khinzir																																								46.7	29.2				1.6
TM 339-02-005	Ny. khinzir																																				18.1		26.4
TM 340-02-001	Ny. khinzir																			93																	19.1	19.8
TM 341-05-007	Ny. khinzir			39	56.7	98.4	139						59	56																	13.5	7.8	26.4	23.5	19.7	25.2	19.5	22.1	26.5	27.2	47.5	28.8				1.8
TM 347-02-002	Ny. khinzir
TM 360-02-023	Ny. khinzir																		50
TM 360-02-031	Ny. khinzir
TM 360-02-036	Ny. khinzir
TM 361-02-036	Ny. khinzir
TM 372-02-001	Ny. khinzir
TM 377-04-005	Ny. khinzir
TM 379-04-003	Ny. khinzir																		42	96.4	141.2
TM 382-05-012	Ny. khinzir
[truncated: 15 more columns]
